# Supplementary material for: Sexual health and serotonin 4 receptor brain binding in unmedicated patients with depression—a NeuroPharm study
Source: Transl Psychiatry. 2023 Jul 6;13:247. doi: 10.1038/s41398-023-02551-x (PMC10325956; doi:10.1038/s41398-023-02551-x)
Supplement: Supplementary file 3 — Supplementary table 1 [file 41398_2023_2551_MOESM3_ESM.xlsx]

## Sheet: Ark1
	Men		Women
Dimensions:
	Estimate, 95% CI	p-value	Estimate, 95% CI	p-value
Pleasure	b=-0.10, [-0.34:0.14]	0.38	b=0.07, [-0.05:0.20]	0.25
Desire/frequency	b=-0.05, [-0.21:0.11]	0.53	b=-0.006, [-0.09:0.07]	0.88
Desire/interest	b=0.05, [-0.05:0.15]	0.31	b=0.07, [0.02:0.13]	0.012*
Arousal	b=-0.03, [-0.14:0.08]	0.59	b=0.01, [-0.05:0.06]	0.72
Orgasm	b=0.005, [-0.09:0.10]	0.92	b=0.02, [-0.03:0.07]	0.51
Total score	b=0.00075, [-0.029:0.030]	0.96	b=0.010, [-0.006:0.026]	0.20
